# Supplementary material for: Identification of Immunodominant CD4-Restricted Epitopes Co-Located with Antibody Binding Sites in Individuals Vaccinated with ALVAC-HIV and AIDSVAX B/E
Source: PLoS One. 2015 Feb 9;10(2):e0115582. doi: 10.1371/journal.pone.0115582 (PMC4321833; doi:10.1371/journal.pone.0115582)
Supplement: S1 Table — Only peptide sequences that were scored positive are indicated in the first column of each table. Each tab shows the peptides set used and their corresponding responses. (XLSX) [file pone.0115582.s001.xlsx]

## Sheet: all peptides pos
	RV144072	RV144621	RV144457	RV144100	RV144929	RV144381	RV144712	RV144453	RV144716	RV144620	RV144721	RV144193	RV144445	RV144396	counts	% pos peptide
MNWPNLWKWGTLILGL_1		1							1						2	14.2857
ASDNLWVTVYYGVPVW_5		1						1							2	14.2857
DPNPQEIHLENVTENF_14							1								1	7.14286
TENFNMWKNNMVEQM_16			1			1		1			1		1	1	6	42.8571
MWKNNMVEQMQEDVISL_17										1	1				2	14.2857
DVISLWDQSLKPCVKL_19			1									1			2	14.2857
WDQSLKPCVKLTPLCV_20													1		1	7.14286
TIGNITDEVRNCSFNM_27		1													1	7.14286
DKKQKVHALFYKLDIV_31			1			1							1		3	21.4286
VHALFYKLDIVPIEDNK_32	1				1		1			1	1	1			6	42.8571
SFDPIPIHYCTPAGYA_39											1				1	7.14286
FNGTGPCKNVSSVQCTH_43												1			1	7.14286
IIRSENLTNNAKTIIV_50										1				1	2	14.2857
KTIIVHLNKSVEINCT_52			1												1	7.14286
FNNKTIIFQPPSGGDL_66									1						1	7.14286
HHFNCRGEFFYCNTTR_70				1											1	7.14286
RGEFFYCNTTRLFNNT_71				1											1	7.14286
GCNGTIILPCKIKQII_76										1					1	7.14286
IILPCKIKQIINMWQG_77									1						1	7.14286
KIKQIINMWQGAGQAM_78														1	1	7.14286
INMWQGAGQAMYAPPI_79		1							1	1					3	21.4286
ISGRINCVSNITGILL_82			1												1	7.14286
INCVSNITGILLTRDGG_83		1													1	7.14286
GAINTTNETFRPGGG_86			1												1	7.14286
RPGGGNIKDNWRSELY_88														1	1	7.14286
WRSELYKYKVVQIEPL_90										1					1	7.14286

## Sheet: pep 32 trunc
	RV144072	trunc pep pos?	RV144712	trunc pep pos?	RV144620	trunc pep pos?	RV144721	trunc pep pos?	Rv144929	trunc pep pos?	RV144193	trunc pep pos?	number pos	% pos
backgroud	67		533		133		200		4900		967
VHALFYKLDIVPIE	500	yes	2200	yes	1050	yes	1150	yes	11650		13950	yes	5	83.3333
VHALFYKLDIVPI	250	yes	1150		50		50		10350		10550	yes	2	33.3333
VHALFYKLDIVP	50		900		0		150		6200		400		0	0
VHALFYKLDIV	100		700		100		150		6850		600		0	0
VHALFYKLDI	200		450		100		200		8850		1000		0	0
VHALFYKLD	0		850		0		200		11200		1200		0	0
HALFYKLDIVPIED	3600	yes	1550		4100	yes	7400	yes	15000	yes	13200	yes	5	83.3333
ALFYKLDIVPIED	2250	yes	1500		550		4900	yes	15000	yes	16650	yes	4	66.6667
LFYKLDIVPIED	1600	yes	1500		50		2950	yes	11800		8750	yes	3	50
FYKLDIVPIED	50		650		50		100		10450		0		0	0
YKLDIVPIED	0		700		100		100		10500		200		0	0
KLDIVPIED	50		250		50		0		3400		500		0	0
3xbackground	201		1599		399		600		14700		2901

## Sheet: pep31 trunc
	RV144457	trunc pep pos?	RV144381	trunc pep pos?	RV144445	trunc pep pos?	number pos	% pos
background	100		100		0
DKKQKVHALFYKLDI	4250	yes	4150	yes	800	yes	3	100
DKKQKVHALFYKLD	4450	yes	5700	yes	2050	yes	3	100
DKKQKVHALFYKL	50		450	yes	50		1	33.3333
DKKQKVHALFYK	0		1150	yes	0		1	33.3333
DKKQKVHALFY	0		250		150	yes	1	33.3333
DKKQKVHALF	0		400	yes	50		1	33.3333
DKKQKVHAL	50		150		50		0	0
KKQKVHALFYKLDIV	4050	yes	1650	yes	2250	yes	3	100
KQKVHALFYKLDIV	3600	yes	2100	yes	3500	yes	3	100
QKVHALFYKLDIV	1100	yes	3700	yes	0		2	66.6667
KVHALFYKLDIV	0		100		0		0	0
VHALFYKLDIV	0		150		50		0	0
HALFYKLDIV	0		250		0		0	0
ALFYKLDIV	0		0		600	yes	1	33.3333
3x background	300		300		0

## Sheet: pep16 trunc
	RV144457	trunc pep pos?	RV144381	trunc pep pos?	RV144445	trunc pep pos?	RV144396	trunc pep pos?	number pos	% pos
unstimulated	33		1100		167		300
TENFNMWKNNMVEQ	150	yes	16950	yes	2150	yes	17400	yes	4	100
TENFNMWKNNMVE	50		13600	yes	2300	yes	13650	yes	3	75
TENFNMWKNNMV	0		3150		1650	yes	11400	yes	2	50
TENFNMWKNNM	0		200		550	yes	600		1	25
TENFNMWKNN	0		850		450		300		0	0
TENFNMWKN	50		1750		400		250		0	0
ENFNMWKNNMVEQM	450	yes	11750	yes	4500	yes	15850	yes	4	100
NFNMWKNNMVEQM	100	yes	12850	yes	2750	yes	14400	yes	4	100
FNMWKNNMVEQM	0		4850	yes	2900	yes	10900	yes	3	75
NMWKNNMVEQM	0		1350		250		250		0	0
MWKNNMVEQM	50		1450		650	yes	200		1	25
WKNNMVEQM	50		1750		400		250		0	0
3xbackground	99		3300		501		900
