# Supplementary material for: Identification of Immunodominant CD4-Restricted Epitopes Co-Located with Antibody Binding Sites in Individuals Vaccinated with ALVAC-HIV and AIDSVAX B/E
Source: PLoS One. 2015 Feb 9;10(2):e0115582. doi: 10.1371/journal.pone.0115582 (PMC4321833; doi:10.1371/journal.pone.0115582)
Supplement: S3 Table — The first two tabs represent two experiments using in part the same peptides. The third tab show the summary of the analysis. (XLSX) [file pone.0115582.s003.xlsx]

## Sheet: data set 1
RV144072
	%CD4 CD107a+	%CD4 IFn-g+	%CD4 IL2+	fold reduction for CD107	fold reduction for IFN-g	fold reduction for IL-2
Unstim	0.176	0.133	0.0853	8.125	10.8271	24.5018
VHALFYKLDLVQIED	0.186	0.142	0.102	7.68817	10.1408	20.4902
VHALFYKLDLVPIGD	0.679	0.383	0.388	2.10604	3.75979	5.3866
VHALFYKLDLVPTED	0.371	0.153	0.0935	3.85445	9.41176	22.3529
VHALFYKLDLVPMED	0.875	0.244	0.216	1.63429	5.90164	9.67593
VHALFYKLDLVPIED	1.01	0.581	0.59	1.41584	2.47849	3.54237
VHALFYKLDIVPIED (consensus)	1.43	1.44	2.09	1	1	1
RV144620
	%CD4 CD107a+	%CD4 IFn-g+	%CD4 IL2+
Unstim	0.0466	0.0207	0.0164	7.08155	89.372	57.6829
VHALFYKLDLVQIED	0.038	0.161	0.0476	8.68421	11.4907	19.8739
VHALFYKLDLVPIGD	0.129	1.16	0.504	2.55814	1.59483	1.87698
VHALFYKLDLVPTED	0.0817	0.138	0.0328	4.03917	13.4058	28.8415
VHALFYKLDLVPMED	0.169	1.11	0.485	1.95266	1.66667	1.95052
VHALFYKLDLVPIED	0.184	1.35	0.586	1.79348	1.37037	1.61433
VHALFYKLDIVPIED (consensus)	0.33	1.85	0.946	1	1	1
RV144721
	%CD4 CD107a+	%CD4 IFn-g+	%CD4 IL2+
Unstim	0.314	0.105	0.0524	1.50318	17.8095	9.75191
VHALFYKLDLVQIED	0.0962	0.055	0.0275	4.90644	34	18.5818
VHALFYKLDLVPIGD	0.395	0.245	0.0409	1.19494	7.63265	12.4939
VHALFYKLDLVPTED	0.32	0.292	0.0556	1.475	6.40411	9.19065
VHALFYKLDLVPMED	0.457	0.889	0.209	1.03282	2.10349	2.44498
VHALFYKLDLVPIED	0.467	0.521	0.0667	1.01071	3.58925	7.66117
VHALFYKLDIVPIED (consensus)	0.472	1.87	0.511	1	1	1
RV144193
	%CD4 CD107a+	%CD4 IFn-g+	%CD4 IL2+
Unstim	0.434	0.565	2.06	17.1198	12.5487	3.06796
VHALFYKLDLVQIED	1.56	0.769	1.77	4.76282	9.21977	3.57062
VHALFYKLDLVPIGD	6.04	2.31	2.96	1.23013	3.06926	2.13514
VHALFYKLDLVPTED	1.05	0.757	1.86	7.07619	9.36592	3.39785
VHALFYKLDLVPMED	3.04	1.11	1.91	2.44408	6.38739	3.3089
VHALFYKLDLVPIED	7.62	1.49	2.24	0.975066	4.75839	2.82143
VHALFYKLDIVPIED (consensus)	7.43	7.09	6.32	1	1	1

## Sheet: data set 2
RV144072
	%CD4 CD107a+	%CD4 IFn-g+	%CD4 IL2+	fold reduction for CD107	fold reduction for IFN-g	fold reduction for IL-2
Unstim	0.114	0.227	0.0227	16.4035	35.3744	62.9956
VHALFYKLDIVQIED	0.183	0.229	0.0255	10.2186	35.0655	56.0784
VHALFYKLDIVPIGD	1.99	4.21	0.665	0.939698	1.90736	2.15038
VHALFYKLDIVPTED	2.14	6.34	0.865	0.115421	0.0594637	0.0824277
VHALFYKLDIVPMED	1.99	7.04	1.04	0.939698	1.14062	1.375
VHALFYKLDLVQIED	0.108	0.2	0.0286	17.3148	40.15	50
VHALFYKLDLVPTED	0.247	0.377	0.0713	7.57085	21.2997	20.0561
VHALFYKLDLVPIED	1.05	3.58	0.447	1.78095	2.24302	3.19911
VHALFYKLDIVPIED (consensus)	1.87	8.03	1.43	1	1	1
RV144620
	%CD4 CD107a+	%CD4 IFn-g+	%CD4 IL2+
Unstim	0.0898	0.0408	0.0218	5.30067	79.1667	15.9633
VHALFYKLDIVQIED	0.0425	0.326	0.0603	11.2	9.90798	5.77114
VHALFYKLDIVPIGD	0.224	2.47	0.285	2.125	1.30769	1.22105
VHALFYKLDIVPTED	0.363	1.75	0.142	0.237741	0.160571	0.228169
VHALFYKLDIVPMED	0.432	3.2	0.339	1.10185	1.00937	1.02655
VHALFYKLDLVQIED	0.0205	0.215	0.0308	23.2195	15.0233	11.2987
VHALFYKLDLVPTED	0.0863	0.281	0.0324	5.51564	11.4947	10.7407
VHALFYKLDLVPIED	0.354	2.12	0.314	1.34463	1.52358	1.10828
VHALFYKLDIVPIED (consensus)	0.476	3.23	0.348	1	1	1
RV144721
	%CD4 CD107a+	%CD4 IFn-g+	%CD4 IL2+
Unstim	0.145	0.179	0.0552	6.61379	11.3408	28.0797
VHALFYKLDIVQIED	0.248	0.121	0.0827	3.86694	16.7769	18.7424
VHALFYKLDIVPIGD	0.635	1.12	0.486	1.51024	1.8125	3.1893
VHALFYKLDIVPTED	0.604	1.63	0.906	0.471854	0.120245	0.153422
VHALFYKLDIVPMED	0.553	3.15	2.9	1.73418	0.644444	0.534483
VHALFYKLDLVQIED	0.11	0.153	0.0918	8.71818	13.268	16.8845
VHALFYKLDLVPTED	0.285	0.196	0.139	3.36491	10.3571	11.1511
VHALFYKLDLVPIED	0.293	0.682	0.319	3.27304	2.97654	4.85893
VHALFYKLDIVPIED (consensus)	0.959	2.03	1.55	1	1	1
RV144193
	%CD4 CD107a+	%CD4 IFn-g+	%CD4 IL2+
Unstim	0.078	0.429	0.292	5.57692	41.7249	29.4521
VHALFYKLDIVQIED	0	0.463	0.485	#DIV/0!	38.6609	17.732
VHALFYKLDIVPIGD	0.471	15.1	7.38	0.923567	1.18543	1.16531
VHALFYKLDIVPTED	0.346	7.65	2.12	0.161272	0.0729412	0.201887
VHALFYKLDIVPMED	0.275	13.5	5.56	1.58182	1.32593	1.54676
VHALFYKLDLVQIED	0.0183	0.33	0.33	23.7705	54.2424	26.0606
VHALFYKLDLVPTED	0.0558	0.558	0.428	7.7957	32.0789	20.0935
VHALFYKLDLVPIED	0.124	5.44	1.84	3.50806	3.29044	4.67391
VHALFYKLDIVPIED (consensus)	0.435	17.9	8.6	1	1	1

## Sheet: summary table
																	RV144721		RV144072		RV144620		RV144193
172	173	174	175	176	177	178	179	180	181	182	183	184	185	186	187	188	1st exp	2nd exp	1st exp	2nd exp	1st exp	2nd exp	1st exp	2nd exp
V	H	A	L	F	Y	K	L	D	I	V	P	I	E	D	N	K	pos	pos	pos	pos	pos	pos	pos	pos
V	H	A	L	F	Y	K	L	D	L	V	Q	I	E	D	N	K	----	----	----	----	----	----	---	----
V	H	A	L	F	Y	K	L	D	I	V	Q	I	E	D	N	K		----		----		----		----
V	H	A	L	F	Y	K	L	D	L	V	P	I	G	D	N	K	--		-		pos		pos
V	H	A	L	F	Y	K	L	D	I	V	P	I	G	D	N	K		pos		pos		pos		pos
V	H	A	L	F	Y	K	L	D	L	V	P	T	E	D	N	K	--	---	--	---	----	----	---	----
V	H	A	L	F	Y	K	L	D	I	V	P	T	E	D	N	K		pos		pos		pos		pos
V	H	A	L	F	Y	K	L	D	L	V	P	M	E	D	N	K	pos		--		pos		-
V	H	A	L	F	Y	K	L	D	I	V	P	M	E	D	N	K		pos		pos		pos		pos
V	H	A	L	F	Y	K	L	D	L	V	P	I	E	D	N	K	-	-	pos	pos	pos	pos	pos	--
---- = no response
--- = 50% reduction in response
-- = over three fold reduction
- = at least 3 fold reduction
pos = response are equal to cognate epitope
