# Supplementary material for: Identification of Immunodominant CD4-Restricted Epitopes Co-Located with Antibody Binding Sites in Individuals Vaccinated with ALVAC-HIV and AIDSVAX B/E
Source: PLoS One. 2015 Feb 9;10(2):e0115582. doi: 10.1371/journal.pone.0115582 (PMC4321833; doi:10.1371/journal.pone.0115582)
Supplement: S4 Table — The Table shows duplicate readings of absorbance measured at 450 nm for the same volunteers that envelope specific CD4+ T cell lines were established. (XLSX) [file pone.0115582.s004.xlsx]

## Sheet: Sheet1
duplicate readings of absorbance measure at 450 nm
ID	Visit 9 C1		Visit 9 V2
RV144072	0.02	0	0	0.25
RV144621	0.02	0.04	0	0.12
RV144457	0.14	0.08	0.24	0.17
RV144100	0.04	0.02	0.16	0.11
RV144929	0.12	0.09	0.26	0.26
RV144381	0.08	0.08	0.28	0.35
RV144712	0.26	0.36	0	0
RV144453	0.42	0.45	0.48	0.53
RV144716	0.2	0.19	1.21	1.24
RV144620	0.13	0.1	0.78	0.73
RV144721	0.09	0.06	0.27	0.18
RV144193	0.14	0.13	0.66	0.57
RV144445	0.31	0.29	0.94	0.84
RV144396	0.11	0.18	0.36	0.37
mean absorbance measured from 5 placebo controls	0.02	0.03	0	0.14
